# Supplementary material for: WAVE2 Is a Vital Regulator in Myogenic Differentiation of Progenitor Cells through the Mechanosensitive MRTFA–SRF Axis
Source: Cells. 2023 Dec 20;13(1):9. doi: 10.3390/cells13010009 (PMC10778525; doi:10.3390/cells13010009)
Supplement: Supplementary file 1 [file cells-13-00009-s001.zip]

Archive with 1 entries (1 files):
- cells-2751181-supplementary.pdf
